# Supplementary material for: Physical Activity in Patients with Celiac Disease: A Systematic Review
Source: Nutrients. 2026 Jul 22;18(14):2400. doi: 10.3390/nu18142400 (PMC13415151; doi:10.3390/nu18142400)
Supplement: Supplementary file 1 [file nutrients-18-02400-s001.zip]

Archive with 1 entries (1 files):
- nutrients-4369034-supplementary.pdf
